# Supplementary material for: Substrate Recognition Properties from an Intermediate Structural State of the UreA Transporter
Source: Int J Mol Sci. 2022 Dec 16;23(24):16039. doi: 10.3390/ijms232416039 (PMC9783183; doi:10.3390/ijms232416039)
Supplement: Supplementary file 1 [file ijms-23-16039-s001.zip]

Archive with 2 entries (2 files):
- morph-movie-all-conformations- supplementary.mp4
- Supplementary material.pdf
